# Supplementary material for: The Spectrum of Spitz Melanocytic Lesions: From Morphologic Diagnosis to Molecular Classification
Source: Front Oncol. 2022 Jun 7;12:889223. doi: 10.3389/fonc.2022.889223 (PMC9209745; doi:10.3389/fonc.2022.889223)
Supplement: Supplementary file 1 [file Table_1.xlsx]

## Sheet: Sup Table 1
Study	SN Mean Age	ASN Mean Age	SM Mean Age
Walsh et al. (39)	19		26
Requena et al. (34)	21.3
Berlingeri-Ramos et al.(27)	18.8
Busam et al. (38)	17
Lott et al. (29)	22		55
Moscarella et al. (30)	31	20.8
Kiuru et al. (203)	21
Ritter et al. (28)	31
Quan et al. (26)		18	18
Davies et al. (33)	7	6
Houlier et al. (60)	23	18
Kastnerova et al. (121)	18.4	18.4
Farid and Honda (44)	16.8
Supplemental Table 1: Mean Age of SN, ASN, and SM Diagnosis by Study

## Sheet: Sup Table 2
Study	Year	Total Cases	SN Cases	ASN Cases	SM Cases	Population: Adult, Pediatric, or Both	SN Predominance: Female, Male, or Equal	ASN Predominance: Female, Male, or Equal	SM Predominance: Female, Male, or Equal	SN Mean Age	ASN Mean Age	SM Mean Age
Walsh et al. (39)	1998	23	11	0	12	Both	Equal		Female	19		26
Requena et al.(34)	2009	349	349	0	0	Both	Female			21.3
Berlingeri-Ramos et al. (27)	2010	130	130	0	0	Both	Female			18.8
Busam et al.(38)	2014	17	5	12	0	Both	Equal			17
Lott et al.(29)	2014	538	484	0	54	Both	Female		Equal	22		55
Moscarella et al.(30)	2015	165	110	55	0	Both	Female	Equal		31	20.8
Kiuru et al. (112)	2016	105	38	67	0	Both				21*
Ritter et al.(28)	2018	18	18	0	0	Both	Female			31
Quan et al.(26)	2019	8	1	4	3	Both		Equal			18**	18**
Davies et al.(33)	2020	266	243	22	1	Pediatric	Equal			7	6
Houlier et al.(60)	2020	33	5	13	15	Both	Female	Equal		23	18
Kastnerova et al.(121)	2020	29	11	18	0	Both	Equal	Equal		18.4**	18.4**
Farid and Honda(44)	2021	11	9	2	0	Both	Female			16.8
* = Median
** Mean age was calculated across all spitzoid melanocytic lesions studied rather than by lesion category
Supplemental Table 2: Table of Studies Summarizing Clinical Characteristics of Spitz Tumors

## Sheet: Sheet3
Dermascopic Pattern	Definition
Starburst	Central blue-black pigmented area, streaks or large globules surround central area, streaks or large globules extend in symmetric, radial manner. (30, 52)
Globular	Numerous structures of varying size, structures are brown or grey-black, and round, or oval (30, 52)
Reticular	Non-homogenous pigment network, involves majority of lesion (30, 52)
Homogenous	Homogenous pigment network, involves majority of lesion (30, 52)
Dotted Vessels	Red Dots, Regular Distribution (30, 52)
Multicomponent	2+ patterns above observed in Single Lesion (30, 52)
Supplemental Table 3: Definitions of Dermascopic Patterns
